# Supplementary material for: Posterior deltoid-sparing approach for displaced inferior or posterior glenoid fossa fractures: technical note and case series
Source: Sci Rep. 2024 Mar 18;14:6500. doi: 10.1038/s41598-024-56974-7 (PMC10948851; doi:10.1038/s41598-024-56974-7)
Supplement: Supplementary file 1 — Supplementary Information. [file 41598_2024_56974_MOESM1_ESM.xlsx]

## Sheet: Sheet1
patient_Num	Days from trauma to surgery	BMI	age	sex	injury side	cause of injury	Associated injury	Fracture type (Ideberg)	Time to bony union (weeks)	Step off (mm)		Displacement (mm)		pain vas	constant socre	FE	ER	Ab
										preop	postop	preop	postop
1	7	28.57	60	Male	Right	Falling from a height	Cerebral hemorrhage, rib fractures, thoracic spine fractures, clavicle shaft fracture	II	12	7.86	0.24	11.72	0.54	2	87	160	60	150
2	2	23.92	27	Female	Left	Falling down		II	8	2.35	1.22	4.42	1.06	0	92	170	70	170
3	6	30.39	31	Male	Left	Bicycle accident		II	8	8.78	0	15.21	0.53	0	85	150	60	150
4	1	21.22	83	Male	Left	Bicycle accident	Cerebral contusion, rib fractures, tibio-fibular fracture	II	8	1.47	1.7	5.61	0.67	1	69	120	40	120
5	6	23.86	44	Male	Left	Falling down	Acromion fracture	II	8	3.19	0	5.17	0.53	0	92	170	80	170
6	16	33.37	55	Male	Left	Falling from a height	Skull fracture, cerebral hemorrhage, cervical spine fracture	II	8	3.93	0.88	5.53	1.47	1	92	170	70	160
7	1	22.36	79	Male	Right	Pedestrian traffic accident	Cerebral contusion, femur shaft fracture	II	12	6.71	0	6.54	0	1	85	160	50	160
8	12	24.56	56	Male	Left	Falling from a height	Skull fracture, cerebral hemorrhage, rib fractures, clavicle shaft fracture	II	12	2.21	1.26	14.3	1.33	1	98	180	80	180
9	1	19.31	85	Female	Right	Falling down	Shoulder posterior dislocation	Ib	12	7.88	0.53	12.08	1.12	0	85	150	40	150
10	4	27.47	78	Female	Right	Falling down		II	8	2.21	0.53	9.94	0.53	3	62	130	40	120
	5.6	25.503	59.8						9.6	4.659	0.636	9.052	0.778	0.9	84.7	156	59	153
									2.06559	2.82835	0.60689	4.07738	0.451929	0.994429	11.076	18.9737	15.9513	20.0278
